# Supplementary material for: Seasonal Variation in the Diet Composition of Wild Boars (Sus scrofa) Based on Fecal DNA Metabarcoding in Bukhansan National Park, Republic of Korea
Source: Animals (Basel). 2025 Dec 15;15(24):3598. doi: 10.3390/ani15243598 (PMC12729800; doi:10.3390/ani15243598)
Supplement: Supplementary file 1 [file animals-15-03598-s001.zip]

Archive with 1 entries (1 files):
- animals-3958636-supplementary.xlsx
