# Supplementary material for: Seasonal Variation in the Diet Composition of Wild Boars (Sus scrofa) Based on Fecal DNA Metabarcoding in Bukhansan National Park, Republic of Korea
Source: Animals (Basel). 2025 Dec 15;15(24):3598. doi: 10.3390/ani15243598 (PMC12729800; doi:10.3390/ani15243598)
Supplement: Supplementary file 1 [file animals-15-03598-s001.zip › animals-3958636-supplementary.xlsx]

## Sheet: Plant
Relative abundance of plant genera detected in all seasonal wild boar fecal samples based on read counts of DNA metabarcoding analysis
Phylum	Class	Order	Family	Genus	Feb	Mar	Apr-May	Jun-Aug	Sep-Oct	Sum	Percentage
Streptophyta	Magnoliopsida	Fabales	Fabaceae	Pueraria	0	126	13489	58705	22887	95207	21.3347
Streptophyta	Magnoliopsida	Fagales	Fagaceae	Quercus	2389	47972	9659	2998	18781	81799	18.3301
Streptophyta	Magnoliopsida	Solanales	Convolvulaceae	Ipomoea	70549	0	0	0	2815	73364	16.4399
Streptophyta	Magnoliopsida	Ericales	Actinidiaceae	Actinidia	0	1990	0	0	23290	25280	5.66492
Streptophyta	Magnoliopsida	Ranunculales	Papaveraceae	Chelidonium	0	0	366	0	24871	25237	5.65529
Streptophyta	Magnoliopsida	Rosales	Moraceae	Morus	0	0	25057	0	0	25057	5.61495
Streptophyta	Magnoliopsida	Poales	Poaceae	Oryza	23543	0	0	41	0	23584	5.28487
Streptophyta	Magnoliopsida	Rosales	Rosaceae	Rubus	216	8085	9839	0	862	19002	4.2581
Streptophyta	Magnoliopsida	Ericales	Ebenaceae	Diospyros	0	0	12652	0	0	12652	2.83515
Streptophyta	Pinopsida	Pinales	Pinaceae	Pinus	0	0	9574	0	0	9574	2.14541
Streptophyta	Magnoliopsida	Poales	Poaceae	Calamagrostis	513	6939	0	0	0	7452	1.6699
Streptophyta	Magnoliopsida	Caryophyllales	Caryophyllaceae	Cerastium	0	2469	2947	0	0	5416	1.21366
Streptophyta	Magnoliopsida	Solanales	Solanaceae	Solanum	0	0	0	0	4739	4739	1.06195
Streptophyta	Magnoliopsida	Caryophyllales	Amaranthaceae	Amarnthus	0	0	0	0	4617	4617	1.03461
Streptophyta	Magnoliopsida	Asterales	Asteraceae	Ambrosia	0	0	317	758	3171	4246	0.951474
Streptophyta	Magnoliopsida	Poales	Poaceae	Poa	0	2425	1692	0	0	4117	0.922567
Streptophyta	Magnoliopsida	Rosales	Rosaceae	Prunus	0	0	2211	128	1215	3554	0.796406
Streptophyta	Magnoliopsida	Fagales	Fagaceae	Castanea	0	17	0	0	3127	3144	0.70453
Streptophyta	Magnoliopsida	Fabales	Fabaceae	Ladeania	0	0	0	382	2048	2430	0.544532
Streptophyta	Magnoliopsida	Poales	Poaceae	Oplismenus	6	0	900	1506	0	2412	0.540498
Streptophyta	Magnoliopsida	Fabales	Fabaceae	Amphicarpaea	0	0	0	0	1842	1842	0.412768
Streptophyta	Magnoliopsida	Fabales	Fabaceae	Robinia	0	0	0	0	1479	1479	0.331425
Streptophyta	Magnoliopsida	Myrtales	Onagraceae	Oenothera	1236	0	0	0	0	1236	0.276972
Streptophyta	Magnoliopsida	Rosales	Cannabaceae	Humulus	0	0	1034	0	0	1034	0.231706
Streptophyta	Magnoliopsida	Brassicales	Brassicaceae	Brassica	0	1006	0	0	0	1006	0.225432
Streptophyta	Magnoliopsida	Vitales	Vitaceae	Vitis	0	128	849	12	0	989	0.221622
Streptophyta	Magnoliopsida	Cucurbitales	Cucurbitaceae	Cucurbita	652	0	0	149	0	801	0.179494
Streptophyta	Magnoliopsida	Caryophyllales	Cactaceae	Selenicereus	0	638	0	0	0	638	0.142968
Streptophyta	Magnoliopsida	Caryophyllales	Amaranthaceae	Achyranthes	0	0	404	209	0	613	0.137365
Streptophyta	Magnoliopsida	Commelinales	Commelinaceae	Commelina	0	0	541	0	0	541	0.121231
Streptophyta	Magnoliopsida	Zingiberales	Zingiberaceae	Zingiber	501	0	0	0	0	501	0.112268
Streptophyta	Magnoliopsida	Lamiales	Plantaginaceae	Plantago	0	449	0	0	0	449	0.100615
Streptophyta	Magnoliopsida	Poales	Cyperaceae	Carex	0	0	278	146	0	424	0.0950129
Streptophyta	Magnoliopsida	Fabales	Fabaceae	Glycine	280	0	0	0	0	280	0.0627444
Streptophyta	Magnoliopsida	Poales	Poaceae	Cinna	223	39	0	0	0	262	0.0587108
Streptophyta	Magnoliopsida	Commelinales	Pontederiaceae	Pontederia	0	0	0	209	0	209	0.0468342
Streptophyta	Magnoliopsida	Poales	Poaceae	Lolium	209	0	0	0	0	209	0.0468342
Streptophyta	Magnoliopsida	Asterales	Asteraceae	Helianthus	0	27	128	0	0	155	0.0347335
Streptophyta	Magnoliopsida	Asterales	Asteraceae	Artemisia	0	0	121	0	0	121	0.0271145
Streptophyta	Magnoliopsida	Poales	Poaceae	Cymbopogon	0	23	0	81	0	104	0.0233051
Streptophyta	Magnoliopsida	Caryophyllales	Caryophyllaceae	Myosoton	0	0	84	0	0	84	0.0188233
Streptophyta	Magnoliopsida	Dioscoreales	Dioscoreaceae	Dioscorea	0	0	52	0	0	52	0.0116525
Streptophyta	Magnoliopsida	Malpighiales	Phyllanthaceae	Flueggea	0	0	0	51	0	51	0.0114284
Streptophyta	Magnoliopsida	Poales	Poaceae	Microstegium	0	0	47	0	0	47	0.0105321
Streptophyta	Magnoliopsida	Poales	Poaceae	Echinochloa	0	0	46	0	0	46	0.010308
Streptophyta	Magnoliopsida	Poales	Poaceae	Leersia	0	0	42	0	0	42	0.00941166
Streptophyta	Magnoliopsida	Commelinales	Commelinaceae	Murdannia	0	0	0	40	0	40	0.00896349
Streptophyta	Magnoliopsida	Liliales	Smilacaceae	Smilax	0	0	32	0	0	32	0.00717079
Streptophyta	Pinopsida	Pinales	Cupressaceae	Hesperocyparis	0	28	0	0	0	28	0.00627444
Streptophyta	Magnoliopsida	Malpighiales	Violaceae	Viola	0	0	21	0	0	21	0.00470583
Streptophyta	Magnoliopsida	Fagales	Betulaceae	Corylus	0	0	16	0	0	16	0.00358539
Streptophyta	Polypodiopsida	Polypodiales	Athyriaceae	Deparia	0	0	0	0	10	10	0.00224087
Streptophyta	Magnoliopsida	Poales	Poaceae	Zea	7	0	0	0	0	7	0.00156861
Streptophyta	Magnoliopsida	Poales	Poaceae	Deschampsia	3	0	0	0	0	3	0.000672261
				Total	100327	72361	92398	65415	115754	446255	100

## Sheet: Animal
Relative abundance of animal genera detected in all seasonal wild boar fecal samples based on read counts of DNA metabarcoding analysis
Phylum	Class	Order	Family	Genus	Feb	Mar	Apr-May	Jun-Aug	Sep-Oct	Sum	Percentage
Arthropoda	Insecta	Diptera	Muscidae	Neomyia	0	0	0	396	0	396	54.6961
Arthropoda	Insecta	Diptera	Syrphidae	Didea	0	285	0	0	0	285	39.3646
Arthropoda	Insecta	Diptera	Sepsidae	Sepsis	0	24	0	0	0	24	3.31492
Arthropoda	Insecta	Diptera	Chloropidae	Tricimba	0	8	0	0	0	8	1.10497
Arthropoda	Insecta	Diptera	Anthomyiidae	Zaphne	0	0	5	0	0	5	0.690608
Arthropoda	Insecta	Coleoptera	Staphylinidae	Eusphalerum	0	0	0	2	0	2	0.276243
Annelida	Clitellata	Enchytraeida	Enchytraeidae	Stephensoniella	0	0	0	2	0	2	0.276243
Arthropoda	Insecta	Coleoptera	Hydraenidae	Ochthebius	0	0	0	1	0	1	0.138122
Arthropoda	Insecta	Coleoptera	Scarabaeidae	Protaetia	0	0	0	1	0	1	0.138122
				Total	0	317	5	402	0	724	100

## Sheet: Macrofungi
Relative abundance of macrofungi genera detected in all seasonal wild boar fecal samples based on read counts of DNA metabarcoding analysis
Phylum	Class	Order	Family	Genus	Feb	Mar	Apr-May	Jun-Aug	Sep-Oct	Sum	Percentage
Basidiomycota	Agaricomycetes	Boletales	Rhizopogonaceae	Rhizopogon	41942	6263	423	3802	40537	92967	93.5112
Basidiomycota	Agaricomycetes	Agaricales	Psathyrellaceae	Coprinopsis	0	0	1	1605	229	1835	1.84574
Basidiomycota	Agaricomycetes	Agaricales	Cortinariaceae	Cortinarius	0	0	0	0	1520	1520	1.5289
Basidiomycota	Agaricomycetes	Agaricales	Agaricaceae	Coprinus	0	0	0	1166	43	1209	1.21608
Basidiomycota	Agaricomycetes	Agaricales	Psathyrellaceae	Coprinellus	0	0	0	896	5	901	0.906275
Basidiomycota	Agaricomycetes	Sebacinales	Sebacinaceae	Sebacina	0	0	0	0	784	784	0.78859
Basidiomycota	Agaricomycetes	Thelephorales	Thelephoraceae	Tomentella	5	0	0	6	74	85	0.0854976
Ascomycota	Pezizomycetes	Pezizales	Pyronemataceae	Boubovia	0	0	1	18	0	19	0.0191112
Basidiomycota	Agaricomycetes	Agaricales	Lycoperdaceae	Lycoperdon	0	0	0	10	6	16	0.0160937
Basidiomycota	Agaricomycetes	Russulales	Hericiaceae	Hericium	0	0	16	0	0	16	0.0160937
Basidiomycota	Agaricomycetes	Russulales	Russulaceae	Russula	0	0	0	0	10	10	0.0100585
Basidiomycota	Agaricomycetes	Trechisporales	Hydnodontaceae	Trechispora	0	0	0	0	9	9	0.00905269
Ascomycota	Eurotiomycetes	Eurotiales	Elaphomycetaceae	Elaphomyces	4	0	0	0	4	8	0.00804683
Ascomycota	Sordariomycetes	Hypocreales	Cordycipitaceae	Beauveria	0	0	0	0	7	7	0.00704098
Ascomycota	Sordariomycetes	Hypocreales	Ophiocordycipitaceae	Tolypocladium	0	1	0	1	5	7	0.00704098
Basidiomycota	Agaricomycetes	Geastrales	Sphaerobolaceae	Sphaerobolus	0	0	3	0	3	6	0.00603512
Ascomycota	Pezizomycetes	Pezizales	Discinaceae	Hydnotrya	0	0	0	1	3	4	0.00402342
Basidiomycota	Agaricomycetes	Agaricales	Agaricaceae	Agaricus	0	0	0	0	4	4	0.00402342
Basidiomycota	Agaricomycetes	Polyporales	Ganodermataceae	Perenniporia	0	0	0	0	4	4	0.00402342
Basidiomycota	Agaricomycetes	Polyporales	Podoscyphaceae	Hypochnicium	0	0	0	0	4	4	0.00402342
Basidiomycota	Agaricomycetes	Agaricales	Lycoperdaceae	Calvatia	0	2	0	0	0	2	0.00201171
Basidiomycota	Agaricomycetes	Hymenochaetales	Schizoporaceae	Xylodon	0	0	0	1	0	1	0.00100585
				Total	41951	6266	444	7506	43251	99418	100
